# Supplementary material for: Effects of shinbuto and ninjinto on prostaglandin E2 production in lipopolysaccharide-treated human gingival fibroblasts
Source: PeerJ. 2017 Dec 1;5:e4120. doi: 10.7717/peerj.4120 (PMC5713626; doi:10.7717/peerj.4120)
Supplement: Data S1 [file peerj-05-4120-s001.zip]

Archive with 52 entries (48 files):
- Fig1/
- Fig1/20120725WST_TJ032.pdf
- Fig1/20120608WST_TJ029.csv
- Fig1/20120725WST_TJ032.csv
- Fig1/20120725WST_TJ041.csv
- Fig1/20120608WST_TJ029.pdf
- Fig1/20120725WST_TJ041.pdf
- Fig1/20120725WST_TJ030.csv
- Fig1/20120725WST_TJ030.pdf
- Fig2/
- Fig2/006_PgLPS_TJ030_PGE2-1.pdf
- Fig2/006_PgLPS_TJ032_WST-1.pdf
- Fig2/006_PgLPS_TJ041_IL-8-1.org
- Fig2/006_PgLPS_TJ032_IL-8-1.pdf
- Fig2/006_PgLPS_TJ030_WST-1.org
- Fig2/006_PgLPS_TJ029_IL-8-1.pdf
- Fig2/006_PgLPS_TJ041_IL-6-1.org
- Fig2/006_PgLPS_TJ032_IL-6-1.org
- Fig2/006_PgLPS_TJ029_PGE2-1.org
- Fig2/006_PgLPS_TJ029_WST-1.pdf
- Fig2/006_PgLPS_TJ029_PGE2-1.pdf
- Fig2/006_PgLPS_TJ041_WST-1.pdf
- Fig2/006_PgLPS_TJ041_IL-8-1.pdf
- Fig2/006_PgLPS_TJ030_IL-6-1.org
- Fig2/006_PgLPS_TJ032_IL-6-1.pdf
- Fig2/006_PgLPS_TJ029_WST-1.org
- Fig2/006_PgLPS_TJ030_IL-8-1.org
- Fig2/006_PgLPS_TJ029_IL-6-1.pdf
- Fig2/006_PgLPS_TJ041_PGE2-1.org
- Fig2/006_PgLPS_TJ041_WST-1.org
- Fig2/006_PgLPS_TJ030_IL-6-1.pdf
- Fig2/006_PgLPS_TJ030_WST-1.pdf
- Fig2/006_PgLPS_TJ029_IL-8-1.org
- Fig2/006_PgLPS_TJ032_IL-8-1.org
- Fig2/006_PgLPS_TJ032_PGE2-1.org
- Fig2/006_PgLPS_TJ030_PGE2-1.org
- Fig2/006_PgLPS_TJ029_IL-6-1.org
- Fig2/006_PgLPS_TJ030_IL-8-1.pdf
- Fig2/006_PgLPS_TJ041_IL-6-1.pdf
- Fig2/006_PgLPS_TJ032_PGE2-1.pdf
- Fig2/006_PgLPS_TJ041_PGE2-1.pdf
- Fig2/006_PgLPS_TJ032_WST-1.org
- Fig3/
- Fig3/023_TJ-30-32_PGE2-1.org
- Fig3/023_TJ-30-32_PGE2-1.pdf
- Fig6/
- Fig6/025_kankyo_PGE2-2.org
- Fig6/025_shokyo_PGE2-2.org
- Fig6/025_shokyo_PGE2-2.pdf
- Fig6/025_herb_PGE2-2.org
- Fig6/025_herb_PGE2-2.pdf
- Fig6/025_kankyo_PGE2-2.pdf
