# Supplementary material for: Effects of shinbuto and ninjinto on prostaglandin E2 production in lipopolysaccharide-treated human gingival fibroblasts
Source: PeerJ. 2017 Dec 1;5:e4120. doi: 10.7717/peerj.4120 (PMC5713626; doi:10.7717/peerj.4120)
Supplement: Data S1 [file peerj-05-4120-s001.zip › Fig1/20120608WST_TJ029.csv]

drug	LPS	dose	OD
blank	0	0	0.099
blank	0	0	0.094
blank	0	0	0.098
blank	0	0	0.098
blank	0	0	0.098
blank	0	0	0.101
blank	0	0	0.105
blank	0	0	0.09
TJ029	0	0	0.541
TJ029	0	0	0.547
TJ029	0	0	0.506
TJ029	0	0	0.538
TJ029	0	0.5	0.473
TJ029	0	0.5	0.486
TJ029	0	0.5	0.456
TJ029	0	0.5	0.465
TJ029	0	1	0.472
TJ029	0	1	0.462
TJ029	0	1	0.486
TJ029	0	1	0.504
TJ029	0	2	0.491
TJ029	0	2	0.47
TJ029	0	2	0.517
TJ029	0	2	0.493
TJ029	0	5	0.488
TJ029	0	5	0.498
TJ029	0	5	0.512
TJ029	0	5	0.513
TJ029	0	10	0.505
TJ029	0	10	0.433
TJ029	0	10	0.476
TJ029	0	10	0.446
TJ029	10	0	0.504
TJ029	10	0	0.55
TJ029	10	0	0.52
TJ029	10	0	0.524
TJ029	10	0.5	0.473
TJ029	10	0.5	0.469
TJ029	10	0.5	0.437
TJ029	10	0.5	0.443
TJ029	10	1	0.496
TJ029	10	1	0.492
TJ029	10	1	0.493
TJ029	10	1	0.496
TJ029	10	2	0.485
TJ029	10	2	0.498
TJ029	10	2	0.449
TJ029	10	2	0.464
TJ029	10	5	0.506
TJ029	10	5	0.541
TJ029	10	5	0.5
TJ029	10	5	0.437
TJ029	10	10	0.5
TJ029	10	10	0.47
TJ029	10	10	0.488
TJ029	10	10	0.53
