# Supplementary material for: Effects of shinbuto and ninjinto on prostaglandin E2 production in lipopolysaccharide-treated human gingival fibroblasts
Source: PeerJ. 2017 Dec 1;5:e4120. doi: 10.7717/peerj.4120 (PMC5713626; doi:10.7717/peerj.4120)
Supplement: Data S1 [file peerj-05-4120-s001.zip › Fig1/20120725WST_TJ032.csv]

drug	LPS	dose	OD
blank	0	0	0.093
blank	0	0	0.08
blank	0	0	0.086
blank	0	0	0.084
blank	0	0	0.085
blank	0	0	0.086
blank	0	0	0.104
blank	0	0	0.071
TJ032	0	0	0.959
TJ032	0	0	0.982
TJ032	0	0	1.012
TJ032	0	0	1.014
TJ032	0	0.5	0.94
TJ032	0	0.5	1.026
TJ032	0	0.5	1.016
TJ032	0	0.5	0.975
TJ032	0	1	1.02
TJ032	0	1	0.99
TJ032	0	1	0.94
TJ032	0	1	0.969
TJ032	0	2	0.903
TJ032	0	2	1.046
TJ032	0	2	0.992
TJ032	0	2	0.994
TJ032	0	5	0.807
TJ032	0	5	0.846
TJ032	0	5	0.918
TJ032	0	5	0.947
TJ032	0	10	0.778
TJ032	0	10	0.778
TJ032	0	10	0.839
TJ032	0	10	0.784
TJ032	10	0	1.054
TJ032	10	0	0.847
TJ032	10	0	0.994
TJ032	10	0	0.977
TJ032	10	0.5	1.009
TJ032	10	0.5	0.993
TJ032	10	0.5	0.981
TJ032	10	0.5	0.973
TJ032	10	1	1.018
TJ032	10	1	1.029
TJ032	10	1	1.027
TJ032	10	1	1.008
TJ032	10	2	1.053
TJ032	10	2	0.993
TJ032	10	2	1.063
TJ032	10	2	0.949
TJ032	10	5	1.021
TJ032	10	5	0.938
TJ032	10	5	1.027
TJ032	10	5	0.858
TJ032	10	10	0.83
TJ032	10	10	0.83
TJ032	10	10	0.834
TJ032	10	10	0.752
