# Supplementary material for: Effects of shinbuto and ninjinto on prostaglandin E2 production in lipopolysaccharide-treated human gingival fibroblasts
Source: PeerJ. 2017 Dec 1;5:e4120. doi: 10.7717/peerj.4120 (PMC5713626; doi:10.7717/peerj.4120)
Supplement: Data S1 [file peerj-05-4120-s001.zip › Fig1/20120725WST_TJ041.csv]

drug	LPS	dose	OD
blank	0	0	0.094
blank	0	0	0.081
blank	0	0	0.086
blank	0	0	0.087
blank	0	0	0.088
blank	0	0	0.086
blank	0	0	0.094
blank	0	0	0.07
TJ041	0	0	1.045
TJ041	0	0	1.099
TJ041	0	0	1.033
TJ041	0	0	1.108
TJ041	0	0.5	1.075
TJ041	0	0.5	1.047
TJ041	0	0.5	1.033
TJ041	0	0.5	1.061
TJ041	0	1	1.044
TJ041	0	1	1.021
TJ041	0	1	1.057
TJ041	0	1	1.052
TJ041	0	2	1.066
TJ041	0	2	1.047
TJ041	0	2	1.068
TJ041	0	2	1.02
TJ041	0	5	0.921
TJ041	0	5	0.912
TJ041	0	5	0.917
TJ041	0	5	0.946
TJ041	0	10	0.796
TJ041	0	10	0.773
TJ041	0	10	0.815
TJ041	0	10	0.706
TJ041	10	0	1.047
TJ041	10	0	1.054
TJ041	10	0	1.106
TJ041	10	0	1.122
TJ041	10	0.5	1.056
TJ041	10	0.5	1.032
TJ041	10	0.5	1.066
TJ041	10	0.5	1.089
TJ041	10	1	1.036
TJ041	10	1	1.077
TJ041	10	1	1.083
TJ041	10	1	1.075
TJ041	10	2	1.033
TJ041	10	2	1.051
TJ041	10	2	1.089
TJ041	10	2	1.081
TJ041	10	5	1.016
TJ041	10	5	0.91
TJ041	10	5	1.018
TJ041	10	5	1.018
TJ041	10	10	0.765
TJ041	10	10	0.816
TJ041	10	10	0.837
TJ041	10	10	0.758
