# Supplementary material for: Effects of shinbuto and ninjinto on prostaglandin E2 production in lipopolysaccharide-treated human gingival fibroblasts
Source: PeerJ. 2017 Dec 1;5:e4120. doi: 10.7717/peerj.4120 (PMC5713626; doi:10.7717/peerj.4120)
Supplement: Data S1 [file peerj-05-4120-s001.zip › Fig1/20120725WST_TJ030.csv]

drug	LPS	dose	OD
blank	0	0	0.083
blank	0	0	0.077
blank	0	0	0.082
blank	0	0	0.081
blank	0	0	0.083
blank	0	0	0.083
blank	0	0	0.101
blank	0	0	0.069
TJ030	0	0	0.87
TJ030	0	0	0.939
TJ030	0	0	0.947
TJ030	0	0	0.999
TJ030	0	0.5	0.824
TJ030	0	0.5	0.969
TJ030	0	0.5	0.904
TJ030	0	0.5	0.98
TJ030	0	1	0.831
TJ030	0	1	0.95
TJ030	0	1	0.919
TJ030	0	1	1.018
TJ030	0	2	0.877
TJ030	0	2	0.925
TJ030	0	2	0.941
TJ030	0	2	0.881
TJ030	0	5	0.74
TJ030	0	5	0.772
TJ030	0	5	0.805
TJ030	0	5	0.817
TJ030	0	10	0.618
TJ030	0	10	0.593
TJ030	0	10	0.583
TJ030	0	10	0.592
TJ030	10	0	0.961
TJ030	10	0	0.972
TJ030	10	0	0.93
TJ030	10	0	0.922
TJ030	10	0.5	0.955
TJ030	10	0.5	1.045
TJ030	10	0.5	1.009
TJ030	10	0.5	0.919
TJ030	10	1	1.006
TJ030	10	1	1.002
TJ030	10	1	1.034
TJ030	10	1	0.954
TJ030	10	2	0.952
TJ030	10	2	0.951
TJ030	10	2	0.994
TJ030	10	2	0.831
TJ030	10	5	0.9
TJ030	10	5	0.828
TJ030	10	5	0.933
TJ030	10	5	0.796
TJ030	10	10	0.685
TJ030	10	10	0.636
TJ030	10	10	0.691
TJ030	10	10	0.65
