# Supplementary material for: Effects of shinbuto and ninjinto on prostaglandin E2 production in lipopolysaccharide-treated human gingival fibroblasts
Source: PeerJ. 2017 Dec 1;5:e4120. doi: 10.7717/peerj.4120 (PMC5713626; doi:10.7717/peerj.4120)
Supplement: Data S1 [file peerj-05-4120-s001.zip › Fig2/006_PgLPS_TJ041_IL-8-1.org]

* データ
** 実験条件の内容
#+NAME: experiment
| Exp | number | drug1 | drug2 |      date |
|-----+--------+-------+-------+-----------|
|   6 |      1 | PgLPS | TJ041 | 2012.11.5 |

#+NAME: measure
| IL-8 |

** 検量線用のデータ（スタンダード）
#+NAME: standard
| conc |    OD |
|------+-------|
|    0 | 0.073 |
| 15.6 | 0.122 |
| 31.2 | 0.154 |
| 62.5 | 0.227 |
|  125 | 0.347 |
|  250 | 0.571 |
|  500 | 0.875 |
| 1000 | 1.179 |

** データ
#+NAME: data
| drug1 | drug2 | viability | dilution |    OD |
|-------+-------+-----------+----------+-------|
|     0 |     0 |    102.68 |       50 | 0.093 |
|     0 |     0 |     96.30 |       50 | 0.081 |
|     0 |     0 |    101.01 |       50 | 0.097 |
|     0 |  0.01 |     99.49 |       50 | 0.085 |
|     0 |  0.01 |     94.94 |       50 | 0.092 |
|     0 |  0.01 |     99.65 |       50 | 0.083 |
|     0 |   0.1 |    102.83 |       50 | 0.079 |
|     0 |   0.1 |     95.85 |       50 | 0.087 |
|     0 |   0.1 |     99.49 |       50 | 0.095 |
|     0 |     1 |    101.47 |       50 | 0.090 |
|     0 |     1 |     97.37 |       50 | 0.086 |
|     0 |     1 |    102.08 |       50 | 0.083 |
|    10 |     0 |    101.92 |       50 | 0.616 |
|    10 |     0 |    102.53 |       50 | 0.575 |
|    10 |     0 |     99.95 |       50 | 0.684 |
|    10 |  0.01 |    100.40 |       50 | 0.611 |
|    10 |  0.01 |    102.08 |       50 | 0.661 |
|    10 |  0.01 |    100.86 |       50 | 0.697 |
|    10 |   0.1 |    100.71 |       50 | 0.671 |
|    10 |   0.1 |    104.35 |       50 | 0.749 |
|    10 |   0.1 |    101.77 |       50 | 0.699 |
|    10 |     1 |    100.71 |       50 | 0.709 |
|    10 |     1 |    103.75 |       50 | 0.733 |
|    10 |     1 |    101.62 |       50 | 0.761 |

** 結果のグラフの種類
#+NAME: plot_type
| type |
|------|
| line |
# bar / line
