# Supplementary material for: Effects of shinbuto and ninjinto on prostaglandin E2 production in lipopolysaccharide-treated human gingival fibroblasts
Source: PeerJ. 2017 Dec 1;5:e4120. doi: 10.7717/peerj.4120 (PMC5713626; doi:10.7717/peerj.4120)
Supplement: Data S1 [file peerj-05-4120-s001.zip › Fig2/006_PgLPS_TJ032_IL-6-1.org]

* データ
** 実験条件の内容
#+NAME: experiment
| Exp | number | drug1 | drug2 |      date |
|-----+--------+-------+-------+-----------|
|   6 |      1 | PgLPS | TJ030 | 2013.3.12 |

#+NAME: measure
| IL-6 |

** 検量線用のデータ（スタンダード）
#+NAME: standard
| conc |    OD |
|------+-------|
|    0 | 0.075 |
| 15.6 | 0.097 |
| 31.2 | 0.122 |
| 62.5 | 0.188 |
|  125 | 0.308 |
|  250 | 0.382 |
|  500 | 0.488 |
| 1000 | 0.650 |

** データ
#+NAME: data
| drug1 | drug2 | viability | dilution |    OD |
|-------+-------+-----------+----------+-------|
|     0 |     0 |    102.23 |       20 | 0.076 |
|     0 |     0 |     96.79 |       20 | 0.075 |
|     0 |     0 |    100.99 |       20 | 0.075 |
|     0 |  0.01 |    102.23 |       20 | 0.076 |
|     0 |  0.01 |     95.23 |       20 | 0.078 |
|     0 |  0.01 |    100.67 |       20 | 0.077 |
|     0 |   0.1 |    104.41 |       20 | 0.075 |
|     0 |   0.1 |     97.56 |       20 | 0.078 |
|     0 |   0.1 |    101.45 |       20 | 0.077 |
|     0 |     1 |    104.10 |       20 | 0.109 |
|     0 |     1 |     99.27 |       20 | 0.090 |
|     0 |     1 |    101.92 |       20 | 0.094 |
|    10 |     0 |    103.16 |       20 | 0.282 |
|    10 |     0 |    104.25 |       20 | 0.323 |
|    10 |     0 |    102.70 |       20 | 0.243 |
|    10 |  0.01 |    105.18 |       20 | 0.321 |
|    10 |  0.01 |    103.01 |       20 | 0.319 |
|    10 |  0.01 |    103.16 |       20 | 0.299 |
|    10 |   0.1 |    101.76 |       20 | 0.432 |
|    10 |   0.1 |    103.32 |       20 | 0.381 |
|    10 |   0.1 |    101.92 |       20 | 0.391 |
|    10 |     1 |    101.61 |       20 | 0.400 |
|    10 |     1 |    104.25 |       20 | 0.410 |
|    10 |     1 |    103.01 |       20 | 0.338 |

** 結果のグラフの種類
#+NAME: plot_type
| type |
|------|
| line |
# bar / line
