# Supplementary material for: Effects of shinbuto and ninjinto on prostaglandin E2 production in lipopolysaccharide-treated human gingival fibroblasts
Source: PeerJ. 2017 Dec 1;5:e4120. doi: 10.7717/peerj.4120 (PMC5713626; doi:10.7717/peerj.4120)
Supplement: Data S1 [file peerj-05-4120-s001.zip › Fig2/006_PgLPS_TJ029_PGE2-1.org]

* データ
** 実験条件の内容
#+NAME: experiment
| Exp | number | drug1 | drug2 |     date |
|-----+--------+-------+-------+----------|
|   6 |      1 | PgLPS | TJ029 | 2012.7.6 |

#+NAME: measure
| PGE2 |

** 検量線用のデータ（スタンダード）
#+NAME: standard
| conc |    OD |
|------+-------|
|  7.8 | 0.757 |
| 15.6 | 0.673 |
| 31.2 | 0.542 |
| 62.5 | 0.465 |
|  125 | 0.316 |
|  250 | 0.239 |
|  500 | 0.191 |
| 1000 | 0.170 |

** データ
#+NAME: data
| drug1 | drug2 | viability | dilution |    OD |
|-------+-------+-----------+----------+-------|
|     0 |     0 |    103.89 |        5 | 0.570 |
|     0 |     0 |     95.67 |        5 | 0.569 |
|     0 |     0 |    100.43 |        5 | 0.587 |
|     0 |  0.01 |    104.18 |        5 | 0.634 |
|     0 |  0.01 |     96.68 |        5 | 0.560 |
|     0 |  0.01 |     99.28 |        5 | 0.564 |
|     0 |   0.1 |    104.04 |        5 | 0.595 |
|     0 |   0.1 |     95.67 |        5 | 0.584 |
|     0 |   0.1 |     98.85 |        5 | 0.582 |
|     0 |     1 |    101.15 |        5 | 0.534 |
|     0 |     1 |     96.54 |        5 | 0.559 |
|     0 |     1 |    100.43 |        5 | 0.567 |
|    10 |     0 |    100.14 |        5 | 0.187 |
|    10 |     0 |    101.44 |        5 | 0.204 |
|    10 |     0 |     99.42 |        5 | 0.241 |
|    10 |  0.01 |     98.13 |        5 | 0.204 |
|    10 |  0.01 |     99.71 |        5 | 0.204 |
|    10 |  0.01 |     98.99 |        5 | 0.187 |
|    10 |   0.1 |    100.29 |        5 | 0.202 |
|    10 |   0.1 |    101.01 |        5 | 0.215 |
|    10 |   0.1 |     98.27 |        5 | 0.198 |
|    10 |     1 |     98.99 |        5 | 0.200 |
|    10 |     1 |    102.16 |        5 | 0.204 |
|    10 |     1 |    100.43 |        5 | 0.203 |

** 結果のグラフの種類
#+NAME: plot_type
| type |
|------|
| line |
# bar / line
