# Supplementary material for: Effects of shinbuto and ninjinto on prostaglandin E2 production in lipopolysaccharide-treated human gingival fibroblasts
Source: PeerJ. 2017 Dec 1;5:e4120. doi: 10.7717/peerj.4120 (PMC5713626; doi:10.7717/peerj.4120)
Supplement: Data S1 [file peerj-05-4120-s001.zip › Fig2/006_PgLPS_TJ030_IL-6-1.org]

* データ
** 実験条件の内容
#+NAME: experiment
| Exp | number | drug1 | drug2 |      date |
|-----+--------+-------+-------+-----------|
|   6 |      1 | PgLPS | TJ030 | 2013.3.12 |

#+NAME: measure
| IL-6 |

** 検量線用のデータ（スタンダード）
#+NAME: standard
| conc |    OD |
|------+-------|
|    0 | 0.078 |
| 15.6 | 0.097 |
| 31.2 | 0.122 |
| 62.5 | 0.188 |
|  125 | 0.308 |
|  250 | 0.382 |
|  500 | 0.488 |
| 1000 |  0.65 |

** データ
#+NAME: data
| drug1 | drug2 | viability | dilution |    OD |
|-------+-------+-----------+----------+-------|
|     0 |     0 |    103.89 |       20 | 0.081 |
|     0 |     0 |     95.67 |       20 | 0.081 |
|     0 |     0 |    100.43 |       20 | 0.078 |
|     0 |  0.01 |    104.18 |       20 | 0.078 |
|     0 |  0.01 |     96.68 |       20 | 0.084 |
|     0 |  0.01 |     99.28 |       20 | 0.078 |
|     0 |   0.1 |    104.04 |       20 | 0.083 |
|     0 |   0.1 |     95.67 |       20 | 0.088 |
|     0 |   0.1 |     98.85 |       20 | 0.079 |
|     0 |     1 |    101.15 |       20 | 0.084 |
|     0 |     1 |     96.54 |       20 | 0.088 |
|     0 |     1 |    100.43 |       20 |  0.09 |
|    10 |     0 |    100.14 |       20 | 0.369 |
|    10 |     0 |    101.44 |       20 | 0.375 |
|    10 |     0 |     99.42 |       20 | 0.316 |
|    10 |  0.01 |     98.13 |       20 | 0.327 |
|    10 |  0.01 |     99.71 |       20 |  0.36 |
|    10 |  0.01 |     98.99 |       20 | 0.379 |
|    10 |   0.1 |    100.29 |       20 | 0.427 |
|    10 |   0.1 |    101.01 |       20 | 0.417 |
|    10 |   0.1 |     98.27 |       20 | 0.416 |
|    10 |     1 |     98.99 |       20 |  0.45 |
|    10 |     1 |    102.16 |       20 | 0.411 |
|    10 |     1 |    100.43 |       20 | 0.392 |

** 結果のグラフの種類
#+NAME: plot_type
| type |
|------|
| line |
# bar / line
