# Supplementary material for: Effects of shinbuto and ninjinto on prostaglandin E2 production in lipopolysaccharide-treated human gingival fibroblasts
Source: PeerJ. 2017 Dec 1;5:e4120. doi: 10.7717/peerj.4120 (PMC5713626; doi:10.7717/peerj.4120)
Supplement: Data S1 [file peerj-05-4120-s001.zip › Fig2/006_PgLPS_TJ030_IL-8-1.org]

* データ
** 実験条件の内容
#+NAME: experiment
| Exp | number | drug1 | drug2 |      date |
|-----+--------+-------+-------+-----------|
|   6 |      1 | PgLPS | TJ030 | 2012.11.5 |

#+NAME: measure
| IL-8 |

** 検量線用のデータ（スタンダード）
#+NAME: standard
| conc |    OD |
|------+-------|
|    0 | 0.053 |
| 15.6 | 0.092 |
| 31.2 |  0.12 |
| 62.5 | 0.188 |
|  125 | 0.295 |
|  250 | 0.493 |
|  500 | 0.793 |
| 1000 | 1.079 |

** データ
#+NAME: data
| drug1 | drug2 | viability | dilution |    OD |
|-------+-------+-----------+----------+-------|
|     0 |     0 |    103.12 |       50 | 0.071 |
|     0 |     0 |     96.10 |       50 | 0.073 |
|     0 |     0 |    100.78 |       50 | 0.068 |
|     0 |  0.01 |    103.41 |       50 | 0.066 |
|     0 |  0.01 |     96.10 |       50 | 0.059 |
|     0 |  0.01 |     98.59 |       50 | 0.059 |
|     0 |   0.1 |    104.29 |       50 | 0.055 |
|     0 |   0.1 |     96.54 |       50 | 0.059 |
|     0 |   0.1 |     98.73 |       50 |  0.06 |
|     0 |     1 |    102.39 |       50 | 0.065 |
|     0 |     1 |     96.98 |       50 | 0.066 |
|     0 |     1 |    101.07 |       50 | 0.067 |
|    10 |     0 |    100.93 |       50 | 0.579 |
|    10 |     0 |    101.66 |       50 | 0.674 |
|    10 |     0 |     99.90 |       50 | 0.659 |
|    10 |  0.01 |     98.59 |       50 | 0.646 |
|    10 |  0.01 |     99.03 |       50 | 0.669 |
|    10 |  0.01 |     99.46 |       50 | 0.635 |
|    10 |   0.1 |     98.00 |       50 | 0.611 |
|    10 |   0.1 |    103.12 |       50 | 0.647 |
|    10 |   0.1 |     99.32 |       50 | 0.601 |
|    10 |     1 |     99.03 |       50 | 0.603 |
|    10 |     1 |    101.95 |       50 | 0.645 |
|    10 |     1 |    100.34 |       50 | 0.616 |

** 結果のグラフの種類
#+NAME: plot_type
| type |
|------|
| line |
# bar / line
