# Supplementary material for: Effects of shinbuto and ninjinto on prostaglandin E2 production in lipopolysaccharide-treated human gingival fibroblasts
Source: PeerJ. 2017 Dec 1;5:e4120. doi: 10.7717/peerj.4120 (PMC5713626; doi:10.7717/peerj.4120)
Supplement: Data S1 [file peerj-05-4120-s001.zip › Fig2/006_PgLPS_TJ041_PGE2-1.org]

* データ
** 実験条件の内容
#+NAME: experiment
| Exp | number | drug1 | drug2 |     date |
|-----+--------+-------+-------+----------|
|   6 |      1 | PgLPS | TJ041 | 2012.7.6 |

#+NAME: measure
| PGE2 |

** 検量線用のデータ（スタンダード）
#+NAME: standard
| conc |    OD |
|------+-------|
|  7.8 | 0.802 |
| 15.6 | 0.726 |
| 31.2 | 0.707 |
| 62.5 |  0.58 |
|  125 | 0.428 |
|  250 | 0.318 |
|  500 | 0.243 |
| 1000 | 0.191 |

** データ
#+NAME: data
| drug1 | drug2 | viability | dilution |    OD |
|-------+-------+-----------+----------+-------|
|     0 |     0 |    102.68 |        5 | 0.691 |
|     0 |     0 |     96.30 |        5 | 0.684 |
|     0 |     0 |    101.01 |        5 | 0.790 |
|     0 |  0.01 |     99.49 |        5 | 0.718 |
|     0 |  0.01 |     94.94 |        5 | 0.759 |
|     0 |  0.01 |     99.65 |        5 | 0.680 |
|     0 |   0.1 |    102.83 |        5 | 0.682 |
|     0 |   0.1 |     95.85 |        5 | 0.730 |
|     0 |   0.1 |     99.49 |        5 | 0.759 |
|     0 |     1 |    101.47 |        5 | 0.712 |
|     0 |     1 |     97.37 |        5 | 0.674 |
|     0 |     1 |    102.08 |        5 | 0.724 |
|    10 |     0 |    101.92 |        5 | 0.246 |
|    10 |     0 |    102.53 |        5 | 0.253 |
|    10 |     0 |     99.95 |        5 | 0.233 |
|    10 |  0.01 |    100.40 |        5 | 0.250 |
|    10 |  0.01 |    102.08 |        5 | 0.238 |
|    10 |  0.01 |    100.86 |        5 | 0.236 |
|    10 |   0.1 |    100.71 |        5 | 0.266 |
|    10 |   0.1 |    104.35 |        5 | 0.235 |
|    10 |   0.1 |    101.77 |        5 | 0.236 |
|    10 |     1 |    100.71 |        5 | 0.299 |
|    10 |     1 |    103.75 |        5 | 0.283 |
|    10 |     1 |    101.62 |        5 | 0.250 |

** 結果のグラフの種類
#+NAME: plot_type
| type |
|------|
| line |
# bar / line
