# Supplementary material for: Effects of shinbuto and ninjinto on prostaglandin E2 production in lipopolysaccharide-treated human gingival fibroblasts
Source: PeerJ. 2017 Dec 1;5:e4120. doi: 10.7717/peerj.4120 (PMC5713626; doi:10.7717/peerj.4120)
Supplement: Data S1 [file peerj-05-4120-s001.zip › Fig2/006_PgLPS_TJ041_WST-1.org]

* データ
** 実験条件の内容
#+NAME: experiment
| Exp | number | drug1 | drug2 |     date |
|-----+--------+-------+-------+----------|
|   6 |      1 | PgLPS | TJ041 | 2012.7.5 |

#+NAME: measure
| WST-8 |

** ブランク
#+NAME: blank
|    OD |
|-------|
| 0.059 |
| 0.048 |
| 0.056 |
| 0.055 |
| 0.056 |
| 0.077 |
| 0.058 |
| 0.054 |

** データ
#+NAME: data
| drug1 | drug2 |    OD |
|-------+-------+-------|
|     0 |     0 | 0.734 |
|     0 |     0 | 0.692 |
|     0 |     0 | 0.723 |
|     0 |  0.01 | 0.713 |
|     0 |  0.01 | 0.683 |
|     0 |  0.01 | 0.714 |
|     0 |   0.1 | 0.735 |
|     0 |   0.1 | 0.689 |
|     0 |   0.1 | 0.713 |
|     0 |     1 | 0.726 |
|     0 |     1 | 0.699 |
|     0 |     1 |  0.73 |
|    10 |     0 | 0.729 |
|    10 |     0 | 0.733 |
|    10 |     0 | 0.716 |
|    10 |  0.01 | 0.719 |
|    10 |  0.01 |  0.73 |
|    10 |  0.01 | 0.722 |
|    10 |   0.1 | 0.721 |
|    10 |   0.1 | 0.745 |
|    10 |   0.1 | 0.728 |
|    10 |     1 | 0.721 |
|    10 |     1 | 0.741 |
|    10 |     1 | 0.727 |

** 結果のグラフの種類
#+NAME: plot_type
| type |
|------|
| line |
# bar / line
