# Supplementary material for: Effects of shinbuto and ninjinto on prostaglandin E2 production in lipopolysaccharide-treated human gingival fibroblasts
Source: PeerJ. 2017 Dec 1;5:e4120. doi: 10.7717/peerj.4120 (PMC5713626; doi:10.7717/peerj.4120)
Supplement: Data S1 [file peerj-05-4120-s001.zip › Fig2/006_PgLPS_TJ032_PGE2-1.org]

* データ
** 実験条件の内容
#+NAME: experiment
| Exp | number | drug1 | drug2 |     date |
|-----+--------+-------+-------+----------|
|   6 |      1 | PgLPS | TJ032 | 2012.7.6 |

#+NAME: measure
| PGE2 |

** 検量線用のデータ（スタンダード）
#+NAME: standard
| conc |    OD |
|------+-------|
|  7.8 | 0.802 |
| 15.6 | 0.726 |
| 31.2 | 0.707 |
| 62.5 |  0.58 |
|  125 | 0.428 |
|  250 | 0.318 |
|  500 | 0.243 |
| 1000 | 0.191 |

** データ
#+NAME: data
| drug1 | drug2 | viability | dilution |    OD |
|-------+-------+-----------+----------+-------|
|     0 |     0 |    102.23 |        5 | 0.737 |
|     0 |     0 |     96.79 |        5 | 0.742 |
|     0 |     0 |    100.99 |        5 | 0.771 |
|     0 |  0.01 |    102.23 |        5 | 0.773 |
|     0 |  0.01 |     95.23 |        5 | 0.719 |
|     0 |  0.01 |    100.67 |        5 | 0.749 |
|     0 |   0.1 |    104.41 |        5 | 0.776 |
|     0 |   0.1 |     97.56 |        5 | 0.783 |
|     0 |   0.1 |    101.45 |        5 | 0.774 |
|     0 |     1 |    104.10 |        5 | 0.794 |
|     0 |     1 |     99.27 |        5 | 0.798 |
|     0 |     1 |    101.92 |        5 | 0.791 |
|    10 |     0 |    103.16 |        5 | 0.238 |
|    10 |     0 |    104.25 |        5 | 0.253 |
|    10 |     0 |    102.70 |        5 | 0.239 |
|    10 |  0.01 |    105.18 |        5 | 0.251 |
|    10 |  0.01 |    103.01 |        5 | 0.268 |
|    10 |  0.01 |    103.16 |        5 | 0.277 |
|    10 |   0.1 |    101.76 |        5 | 0.296 |
|    10 |   0.1 |    103.32 |        5 | 0.300 |
|    10 |   0.1 |    101.92 |        5 | 0.279 |
|    10 |     1 |    101.61 |        5 | 0.637 |
|    10 |     1 |    104.25 |        5 | 0.610 |
|    10 |     1 |    103.01 |        5 | 0.504 |

** 結果のグラフの種類
#+NAME: plot_type
| type |
|------|
| line |
# bar / line
