# Supplementary material for: Effects of shinbuto and ninjinto on prostaglandin E2 production in lipopolysaccharide-treated human gingival fibroblasts
Source: PeerJ. 2017 Dec 1;5:e4120. doi: 10.7717/peerj.4120 (PMC5713626; doi:10.7717/peerj.4120)
Supplement: Data S1 [file peerj-05-4120-s001.zip › Fig2/006_PgLPS_TJ030_PGE2-1.org]

* データ
** 実験条件の内容
#+NAME: experiment
| Exp | number | drug1 | drug2 |     date |
|-----+--------+-------+-------+----------|
|   6 |      1 | PgLPS | TJ030 | 2012.7.6 |

#+NAME: measure
| PGE2 |

** 検量線用のデータ（スタンダード）
#+NAME: standard
| conc |    OD |
|------+-------|
|  7.8 | 0.757 |
| 15.6 | 0.673 |
| 31.2 | 0.542 |
| 62.5 | 0.465 |
|  125 | 0.316 |
|  250 | 0.239 |
|  500 | 0.191 |
| 1000 | 0.170 |

** データ
#+NAME: data
| drug1 | drug2 | viability | dilution |    OD |
|-------+-------+-----------+----------+-------|
|     0 |     0 |    103.12 |        5 | 0.574 |
|     0 |     0 |     96.10 |        5 | 0.560 |
|     0 |     0 |    100.78 |        5 | 0.487 |
|     0 |  0.01 |    103.41 |        5 | 0.601 |
|     0 |  0.01 |     96.10 |        5 | 0.504 |
|     0 |  0.01 |     98.59 |        5 | 0.514 |
|     0 |   0.1 |    104.29 |        5 | 0.611 |
|     0 |   0.1 |     96.54 |        5 | 0.605 |
|     0 |   0.1 |     98.73 |        5 | 0.588 |
|     0 |     1 |    102.39 |        5 | 0.613 |
|     0 |     1 |     96.98 |        5 | 0.568 |
|     0 |     1 |    101.07 |        5 | 0.628 |
|    10 |     0 |    100.93 |        5 | 0.205 |
|    10 |     0 |    101.66 |        5 | 0.204 |
|    10 |     0 |     99.90 |        5 | 0.186 |
|    10 |  0.01 |     98.59 |        5 | 0.196 |
|    10 |  0.01 |     99.03 |        5 | 0.200 |
|    10 |  0.01 |     99.46 |        5 | 0.200 |
|    10 |   0.1 |     98.00 |        5 | 0.239 |
|    10 |   0.1 |    103.12 |        5 | 0.206 |
|    10 |   0.1 |     99.32 |        5 | 0.198 |
|    10 |     1 |     99.03 |        5 | 0.370 |
|    10 |     1 |    101.95 |        5 | 0.293 |
|    10 |     1 |    100.34 |        5 | 0.330 |

** 結果のグラフの種類
#+NAME: plot_type
| type |
|------|
| line |
# bar / line
