# Supplementary material for: Effects of shinbuto and ninjinto on prostaglandin E2 production in lipopolysaccharide-treated human gingival fibroblasts
Source: PeerJ. 2017 Dec 1;5:e4120. doi: 10.7717/peerj.4120 (PMC5713626; doi:10.7717/peerj.4120)
Supplement: Data S1 [file peerj-05-4120-s001.zip › Fig2/006_PgLPS_TJ029_IL-6-1.org]

* データ
** 実験条件の内容
#+NAME: experiment
| Exp | number | drug1 | drug2 |      date |
|-----+--------+-------+-------+-----------|
|   6 |      1 | PgLPS | TJ029 | 2013.11.1 |

#+NAME: measure
| IL-6 |

** 検量線用のデータ（スタンダード）
#+NAME: standard
| conc |    OD |
|------+-------|
|    0 | 0.063 |
|  125 |  0.22 |
|  250 | 0.318 |
|  500 | 0.492 |
| 1000 | 0.919 |

** データ
#+NAME: data
| drug1 | drug2 | viability | dilution |    OD |
|-------+-------+-----------+----------+-------|
|     0 |     0 |    103.89 |       10 | 0.073 |
|     0 |     0 |     95.67 |       10 | 0.073 |
|     0 |     0 |    100.43 |       10 | 0.077 |
|     0 |  0.01 |    104.18 |       10 | 0.069 |
|     0 |  0.01 |     96.68 |       10 | 0.072 |
|     0 |  0.01 |     99.28 |       10 | 0.079 |
|     0 |   0.1 |    104.04 |       10 | 0.078 |
|     0 |   0.1 |     95.67 |       10 | 0.076 |
|     0 |   0.1 |     98.85 |       10 | 0.075 |
|     0 |     1 |    101.15 |       10 |  0.08 |
|     0 |     1 |     96.54 |       10 | 0.078 |
|     0 |     1 |    100.43 |       10 | 0.081 |
|    10 |     0 |    100.14 |       10 | 0.654 |
|    10 |     0 |    101.44 |       10 | 0.627 |
|    10 |     0 |     99.42 |       10 | 0.799 |
|    10 |  0.01 |     98.13 |       10 | 0.735 |
|    10 |  0.01 |     99.71 |       10 | 0.705 |
|    10 |  0.01 |     98.99 |       10 | 0.632 |
|    10 |   0.1 |    100.29 |       10 | 0.748 |
|    10 |   0.1 |    101.01 |       10 | 0.844 |
|    10 |   0.1 |     98.27 |       10 | 0.688 |
|    10 |     1 |     98.99 |       10 | 0.813 |
|    10 |     1 |    102.16 |       10 | 0.823 |
|    10 |     1 |    100.43 |       10 | 0.832 |

** 結果のグラフの種類
#+NAME: plot_type
| type |
|------|
| line |
# bar / line
