# Supplementary material for: Effects of shinbuto and ninjinto on prostaglandin E2 production in lipopolysaccharide-treated human gingival fibroblasts
Source: PeerJ. 2017 Dec 1;5:e4120. doi: 10.7717/peerj.4120 (PMC5713626; doi:10.7717/peerj.4120)
Supplement: Data S1 [file peerj-05-4120-s001.zip › Fig3/023_TJ-30-32_PGE2-1.org]

* データ
** 実験条件の内容
#+NAME: experiment
| Exp | number | drug1    |      date |
|-----+--------+----------+-----------|
|  23 |      1 | TJ-30-32 | 2016.6.18 |

#+NAME: measure
| PGE2 |

** 検量線用のデータ（スタンダード）
#+NAME: standard
| conc |    OD |
|------+-------|
|  7.8 | 1.070 |
| 15.6 | 0.943 |
| 31.2 | 0.879 |
| 62.5 | 0.755 |
|  125 | 0.529 |
|  250 | 0.362 |
|  500 | 0.292 |
| 1000 | 0.223 |

** データ
#+NAME: data
| drug1 | viability | dilution |    OD |
|-------+-----------+----------+-------|
|     1 |    121.64 |       25 | 0.849 |
|     1 |    120.57 |       25 | 0.705 |
|     1 |    119.49 |       25 | 0.824 |
|     1 |    107.15 |       25 | 0.856 |
|     2 |    100.18 |       25 | 0.416 |
|     2 |    105.19 |       25 | 0.402 |
|     2 |     95.89 |       25 | 0.449 |
|     2 |     98.75 |       25 | 0.444 |
|     3 |    106.80 |       25 | 0.366 |
|     3 |    137.20 |       25 | 0.391 |
|     3 |    134.52 |       25 | 0.357 |
|     3 |    112.70 |       25 | 0.413 |
|     4 |    110.37 |       25 | 0.382 |
|     4 |    143.10 |       25 | 0.383 |
|     4 |    136.66 |       25 | 0.329 |
|     4 |    128.44 |       25 | 0.342 |

** 結果のグラフの種類
#+NAME: plot_type
| type |
|------|
| bar  |
# bar / line
