# Supplementary material for: Effects of shinbuto and ninjinto on prostaglandin E2 production in lipopolysaccharide-treated human gingival fibroblasts
Source: PeerJ. 2017 Dec 1;5:e4120. doi: 10.7717/peerj.4120 (PMC5713626; doi:10.7717/peerj.4120)
Supplement: Data S1 [file peerj-05-4120-s001.zip › Fig6/025_kankyo_PGE2-2.org]

* データ
** 実験条件の内容
#+NAME: experiment
#+NAME: experiment
| Exp | number | drug1  |      date |
|-----+--------+--------+-----------|
|  25 |      2 | kankyo | 2017.4.11 |

#+NAME: measure
| PGE2 |

** 検量線用のデータ（スタンダード）
#+NAME: standard
| conc |    OD |
|------+-------|
|  7.8 | 1.061 |
| 15.6 | 0.911 |
| 31.2 | 0.755 |
| 62.5 | 0.624 |
|  125 | 0.408 |
|  250 | 0.280 |
|  500 | 0.239 |
| 1000 | 0.205 |

** データ
#+NAME: data
| drug1 | viability | dilution |    OD |
|-------+-----------+----------+-------|
|     0 |    105.22 |       25 | 0.568 |
|     0 |    106.36 |       25 | 0.545 |
|     0 |     88.43 |       25 | 0.519 |
|     1 |    105.79 |       25 | 0.611 |
|     1 |    100.66 |       25 | 0.698 |
|     1 |     87.71 |       25 | 0.571 |
|    10 |     99.81 |       25 | 0.685 |
|    10 |    101.94 |       25 | 0.868 |
|    10 |     90.13 |       25 | 0.915 |
|   100 |    106.07 |       25 | 1.106 |
|   100 |     94.97 |       25 | 1.065 |
|   100 |     95.54 |       25 | 1.152 |

** 結果のグラフの種類
#+NAME: plot_type
| type |
|------|
| line |
# bar / line
