# Supplementary material for: Effects of shinbuto and ninjinto on prostaglandin E2 production in lipopolysaccharide-treated human gingival fibroblasts
Source: PeerJ. 2017 Dec 1;5:e4120. doi: 10.7717/peerj.4120 (PMC5713626; doi:10.7717/peerj.4120)
Supplement: Data S1 [file peerj-05-4120-s001.zip › Fig6/025_shokyo_PGE2-2.org]

* データ
** 実験条件の内容
#+NAME: experiment
#+NAME: experiment
| Exp | number | drug1  |      date |
|-----+--------+--------+-----------|
|  25 |      2 | shokyo | 2017.4.11 |

#+NAME: measure
| PGE2 |

** 検量線用のデータ（スタンダード）
#+NAME: standard
| conc |    OD |
|------+-------|
|  7.8 | 1.061 |
| 15.6 | 0.911 |
| 31.2 | 0.755 |
| 62.5 | 0.624 |
|  125 | 0.408 |
|  250 | 0.280 |
|  500 | 0.239 |
| 1000 | 0.205 |

** データ
#+NAME: data
| drug1 | viability | dilution |    OD |
|-------+-----------+----------+-------|
|     0 |     96.29 |       25 | 0.526 |
|     0 |    102.23 |       25 | 0.628 |
|     0 |    101.47 |       25 | 0.567 |
|     1 |    101.32 |       25 | 0.624 |
|     1 |    113.20 |       25 | 0.651 |
|     1 |    100.86 |       25 | 0.646 |
|    10 |    102.39 |       25 | 0.680 |
|    10 |    100.71 |       25 | 0.784 |
|    10 |     97.97 |       25 | 0.781 |
|   100 |    114.57 |       25 | 1.047 |
|   100 |    109.69 |       25 | 1.048 |
|   100 |    102.54 |       25 | 0.887 |

** 結果のグラフの種類
#+NAME: plot_type
| type |
|------|
| line |
# bar / line
