# Supplementary material for: Effects of shinbuto and ninjinto on prostaglandin E2 production in lipopolysaccharide-treated human gingival fibroblasts
Source: PeerJ. 2017 Dec 1;5:e4120. doi: 10.7717/peerj.4120 (PMC5713626; doi:10.7717/peerj.4120)
Supplement: Data S1 [file peerj-05-4120-s001.zip › Fig6/025_herb_PGE2-2.org]

* データ
** 実験条件の内容
#+NAME: experiment
#+NAME: experiment
| Exp | number | drug1 |      date |
|-----+--------+-------+-----------|
|  25 |      2 | herb  | 2017.1.28 |

#+NAME: measure
| PGE2 |

** 検量線用のデータ（スタンダード）
#+NAME: standard
| conc |    OD |
|------+-------|
|  7.8 | 0.553 |
| 15.6 | 0.455 |
| 31.2 | 0.370 |
| 62.5 | 0.307 |
|  125 | 0.270 |
|  250 | 0.229 |
|  500 | 0.210 |
| 1000 | 0.197 |

** データ
#+NAME: data
| drug1 | viability | dilution |    OD |
|-------+-----------+----------+-------|
|     1 |     95.83 |       50 | 0.468 |
|     1 |    105.74 |       50 | 0.523 |
|     1 |     98.43 |       50 | 0.505 |
|     2 |    109.15 |       50 | 0.246 |
|     2 |    111.27 |       50 | 0.272 |
|     2 |    111.43 |       50 | 0.261 |
|     3 |    105.25 |       50 | 0.243 |
|     3 |    106.88 |       50 | 0.244 |
|     3 |    103.79 |       50 | 0.238 |
|     4 |    110.94 |       50 | 0.274 |
|     4 |    111.75 |       50 | 0.284 |
|     4 |    109.48 |       50 | 0.271 |
|     5 |    107.85 |       50 | 0.247 |
|     5 |    108.99 |       50 | 0.261 |
|     5 |    110.45 |       50 | 0.263 |
|     6 |     81.69 |       50 | 0.369 |
|     6 |    102.82 |       50 | 0.349 |
|     6 |    103.95 |       50 | 0.361 |
|     7 |    110.29 |       50 | 0.252 |
|     7 |    111.75 |       50 | 0.259 |
|     7 |    111.92 |       50 | 0.271 |
|     8 |    110.29 |       50 | 0.394 |
|     8 |    111.27 |       50 | 0.410 |
|     8 |    108.67 |       50 | 0.405 |
|     9 |    113.70 |       50 | 0.294 |
|     9 |    113.70 |       50 | 0.312 |
|     9 |    112.89 |       50 | 0.306 |
|    10 |    108.02 |       50 | 0.244 |
|    10 |    104.77 |       50 | 0.262 |
|    10 |    111.27 |       50 | 0.256 |

** 結果のグラフの種類
#+NAME: plot_type
| type |
|------|
| bar  |
# bar / line
