# Supplementary material for: Effects of shinbuto and ninjinto on prostaglandin E2 production in lipopolysaccharide-treated human gingival fibroblasts
Source: PeerJ. 2017 Dec 1;5:e4120. doi: 10.7717/peerj.4120 (PMC5713626; doi:10.7717/peerj.4120)
Supplement: Data S2 [file peerj-05-4120-s002.zip]

Archive with 20 entries (16 files):
- Fig4A/
- Fig4A/actin-20161116-01.tif
- Fig4A/annexin1-20161115-01.tif
- Fig4A/COX2-20161118-01.tif
- Fig4A/cPLA2-20161124-01.tif
- Fig4B/
- Fig4B/actin-20160520-01.tif
- Fig4B/actin-20160526-01.tif
- Fig4B/annexin1-20160520-01.tif
- Fig4B/annexin1-20160526-01.tif
- Fig5/
- Fig5/TJ32_pERK-20131018-01.tif
- Fig5/TJ30_pERK-20131030-01.tif
- Fig5/TJ32_ERK-20131019-01.tif
- Fig5/TJ30_ERK-20131102-01.tif
- Fig7/
- Fig7/COX2-20170329-01.tif
- Fig7/cPLA2-20170331-01.tif
- Fig7/annexin1-20170330-01.tif
- Fig7/actin-20170328-01.tif
