# Supplementary material for: Effects of shinbuto and ninjinto on prostaglandin E2 production in lipopolysaccharide-treated human gingival fibroblasts
Source: PeerJ. 2017 Dec 1;5:e4120. doi: 10.7717/peerj.4120 (PMC5713626; doi:10.7717/peerj.4120)
Supplement: Data S3 [file peerj-05-4120-s003.zip]

Archive with 22 entries (17 files):
- revise_data/
- revise_data/Fig4B.xlsx
- revise_data/Fig4A.xlsx
- revise_data/Fig7.xlsx
- revise_data/025_herb_IL6-2-2.pdf
- revise_data/025_herb_IL8-2.pdf
- revise_data/Western-analyzed/
- revise_data/Western-analyzed/Fig7/
- revise_data/Western-analyzed/Fig7/cPLA2.tif
- revise_data/Western-analyzed/Fig7/annexin1.tif
- revise_data/Western-analyzed/Fig7/actin.tif
- revise_data/Western-analyzed/Fig7/COX2.tif
- revise_data/Western-analyzed/Fig4B/
- revise_data/Western-analyzed/Fig4B/annexin32.tif
- revise_data/Western-analyzed/Fig4B/actin32.tif
- revise_data/Western-analyzed/Fig4B/annexin30.tif
- revise_data/Western-analyzed/Fig4B/actin30.tif
- revise_data/Western-analyzed/Fig4A/
- revise_data/Western-analyzed/Fig4A/cPLA2.tif
- revise_data/Western-analyzed/Fig4A/annexin1.tif
- revise_data/Western-analyzed/Fig4A/actin.tif
- revise_data/Western-analyzed/Fig4A/COX2.tif
