# Supplementary material for: Effects of shinbuto and ninjinto on prostaglandin E2 production in lipopolysaccharide-treated human gingival fibroblasts
Source: PeerJ. 2017 Dec 1;5:e4120. doi: 10.7717/peerj.4120 (PMC5713626; doi:10.7717/peerj.4120)
Supplement: Data S3 [file peerj-05-4120-s003.zip › revise_data/Fig4B.xlsx]

## Sheet: Fig4B
	actin	annexin1
LPS	42788.9	26960.3
LPS+s0.1	38202.1	33519.2
LPS+s1	38441.6	43394.6
LPS	43962.8	26112.1
LPS+n0.1	39429.9	31938
LPS+n1	38500.9	36335.3
		annexin1
LPS	1	0.630077
LPS+s0.1	1	0.877417
LPS+s1	1	1.12884
LPS	1	0.59396
LPS+n0.1	1	0.809996
LPS+n1	1	0.943752
		annexin1
LPS		1
LPS+s0.1		1.39255
LPS+s1		1.7916
LPS		1
LPS+n0.1		1.36372
LPS+n1		1.58892
