# Supplementary material for: Effects of shinbuto and ninjinto on prostaglandin E2 production in lipopolysaccharide-treated human gingival fibroblasts
Source: PeerJ. 2017 Dec 1;5:e4120. doi: 10.7717/peerj.4120 (PMC5713626; doi:10.7717/peerj.4120)
Supplement: Data S3 [file peerj-05-4120-s003.zip › revise_data/Fig4A.xlsx]

## Sheet: Fig4A
	actin	cPLA2	annexin1	COX-2
(-)	21291	11427.1	14367.1	3952.25
LPS	20596.7	16149.2	13953.2	14802
LPS+shinbuto	23053.4	15583.5	20306.4	16970
LPS+ninjinto	18767.2	18860.6	18617.1	20588.9
LPS+Dex	20265.5	11488.1	16687.5	8228.83
		cPLA2	annexin1	COX-2
(-)	1	0.536709	0.674795	0.18563
LPS	1	0.784066	0.677447	0.718659
LPS+shinbuto	1	0.675977	0.880844	0.736118
LPS+ninjinto	1	1.00498	0.992005	1.09707
LPS+Dex	1	0.566879	0.823446	0.406051
		cPLA2	annexin1	COX-2
(-)		0.684521	0.996085	0.2583
LPS		1	1	1
LPS+shinbuto		0.862143	1.30024	1.02429
LPS+ninjinto		1.28175	1.46433	1.52655
LPS+Dex		0.722999	1.21551	0.565013
