# Supplementary material for: Effects of shinbuto and ninjinto on prostaglandin E2 production in lipopolysaccharide-treated human gingival fibroblasts
Source: PeerJ. 2017 Dec 1;5:e4120. doi: 10.7717/peerj.4120 (PMC5713626; doi:10.7717/peerj.4120)
Supplement: Data S3 [file peerj-05-4120-s003.zip › revise_data/Fig7.xlsx]

## Sheet: Fig7
	actin	cPLA2	annexin1	COX-2
(-)	29413.4	13586.6	19034.8	7041.49
LPS	23066.7	12870.7	21970.2	20288.2
LPS+shokyo	26220.2	20545.7	26765.5	22889.7
LPS+kankyo	29580.9	24133.1	25151.8	29505.7
		cPLA2	annexin1	COX-2
(-)	1	0.461919	0.647146	0.239397
LPS	1	0.557979	0.952468	0.879548
LPS+shokyo	1	0.783581	1.0208	0.872978
LPS+kankyo	1	0.815832	0.85027	0.997456
		cPLA2	annexin1	COX-2
(-)		0.827843	0.679442	0.272182
LPS		1	1	1
LPS+shokyo		1.40432	1.07174	0.992529
LPS+kankyo		1.46212	0.892703	1.13405
